# Supplementary material for: EEGs Disclose Significant Brain Activity Correlated with Synaptic Fickleness
Source: Biology (Basel). 2021 Jul 11;10(7):647. doi: 10.3390/biology10070647 (PMC8301300; doi:10.3390/biology10070647)
Supplement: Supplementary file 1 [file biology-10-00647-s001.zip]

Archive with 1 entries (1 files):
- biology-1250399-supplementary.pdf
